# Supplementary material for: From Chloroplast Biogenesis to Chlorophyll Accumulation: The Interplay of Light and Hormones on Gene Expression in Camellia sinensis cv. Shuchazao Leaves
Source: Front Plant Sci. 2020 Mar 11;11:256. doi: 10.3389/fpls.2020.00256 (PMC7078671; doi:10.3389/fpls.2020.00256)
Supplement: Supplementary file 1 [file Data_Sheet_1.xlsx]

## Sheet: S1
	Supplementary Table S1 . Primers of unigenes from RNA-Seq designed for RT-PCR verification.
	Gene	Sequence ID	Length	Accession Number	Forward (5'-3')	Reverse (5'-3')	Product (bp)
	CsACTIN		1140	HQ420251.1	GCCATATTTGATTGGAATGG	GGTGCCACAACCTTGATCTT	207
	CAO	TRINITY_DN32015_c4_g1_i3	2388	HQ660369.1	CATCCGGCCTCCAAGGATAC	ATGGGAGCAAAATCCAGCGA	220
	CHLH	TRINITY_DN22324_c0_g1_i7	4995	AEI83420	GGACCTCCGAAAAGACGGTT	CAGGAGGTTTCCCCCAGTTC	197
	CLH1	TRINITY_DN22487_c1_g1_i5	1560	APO15138	CTAGCCCTTTCCGGCCATAG	CAACGGGGTCAAGCCCTATT	115
	CLH2	TRINITY_DN25627_c0_g1_i3	1565	APO15139	CCATGCCATCAACAGGGTCT	TGGCTACCATCAGGACTCCA	181
	CRY1	TRINITY_DN28254_c2_g1_i5	3091	AEK26571	GAGAGTATGTACGCCGGTGG	GAGGATAGTTGGAGCCGAGC	126
	DELLA3	TRINITY_DN24762_c0_g1_i1	2660	AHB17743	GCTTGGTTGGCTGTGAAGTG	TTACTTCGCTGAAGCCCTGG	144
	DELLA4	TRINITY_DN24580_c7_g2_i1	1042	AHB17746	GGTCACAATCTTCGGCCTCA	AGACGCTCTTCAACAGGTGG	250
	EBF1	TRINITY_DN26816_c2_g8_i1	600	XP_008219497	TGGATGTTCAACCCCACGAG	ATTGTGGCATTGCAGCCTTG	139
	EIN3	TRINITY_DN32936_c1_g4_i1	1701	AFH56407	AACCGATCTTCCTGTTGCGA	CAGACTCTTTCGCAGGCTCT	161
	FtsH2	TRINITY_DN35801_c0_g2_i7	2428	XP_007044097	TGAAGGGGCCCGATTTTCAG	AACAACCGCGAGGCTATTGA	126
	GLK1	TRINITY_DN34869_c1_g1_i3	1356	XM_010262024.2	GCTGGGTGTGGATAAGGCAG	AGCTTCCGCTTCACGAGCTA	139
	HEMA1	TRINITY_DN26674_c4_g1_i1	2312	XP_002285583	GAACAACTCAAGGCATCCGC	TTCTGCTTCAGGAACGGCAA	126
	HY5	TRINITY_DN27931_c0_g3_i1	651	XP_011039712	TGAAAACCAGATGCTTAGAC	TGATGATTGTTGTGGGACA	111
	LHCB	TRINITY_DN24019_c1_g4_i1	306	ABV26426	CAGACCGGGTCCTGTACTTG	CACCTCAAGCTCACGGTTCT	143
	PHYA	TRINITY_DN36228_c3_g1_i6	4293	XP_002278610	TTTCTGATTCCTGGCCCGTC	GTTTTTGGGACCCACATGGC	103
	PORA	TRINITY_DN21437_c1_g1_i2	1259	APO15140	ACCGTCATGCATTTGGACCT	CATTGCAGACCAGCACATCG	100
	RGL1	TRINITY_DN10507_c0_g1_i1	1611	XP_010652534	TGGACATTGGTTGCCGATGA	ACACCACCAAGCAATACCGT	90
	sco1	TRINITY_DN20866_c0_g2_i1	2115	XP_010032430	CGCGAACTTGCTCAACAGTG	GCTTCACGCACTGTCCTGAT	147

## Sheet: S2
	Supplementary Table S2. Effect of shade on the expression of genes and TFs involved in the chloroplast biogenesis annotated in the tea transcriptome datasets.
																			Log2（FPKMshade/FPKMcontrol）
	Signalling	Transcript ID	Gene	Length (bp)	NR./Swiss. ID	E.value	FPKM_C4h	FPKM_C1d	FPKM_C3d	FPKM_C7d	FPKM_C14d	FPKM_S4h	FPKM_S1d	FPKM_S3d	FPKM_S7d	FPKM_S14d	4h	1d	3d	7d	14d
	Nuclear transcription	TRINITY_DN28591_c4_g1_i3	DET1	2124	XP_009780460	0	19.7265	22.9493	22.4825	26.7441	21.4694	20.7342	22.1443	21.5995	25.0071	22.8103	0.0718736	-0.0515124	-0.0578075	-0.096882	0.0874026
		TRINITY_DN27931_c0_g3_i1	HY5	651	XP_011039712	2.39e-09	2.52411	3.81695	4.17826	2.54648	3.23087	1.22435	0.776583	2.28063	1.22643	2.46225	-1.04376	-2.29721	-0.873468	-1.05405	-0.391948
		TRINITY_DN20938_c3_g8_i1	PIF1	2583	XP_020415763	0	3.54225	3.98454	3.76807	3.55847	3.81667	3.17498	3.49568	4.56031	4.08107	4.59716	-0.15792	-0.188841	0.275304	0.19769	0.268426
		TRINITY_DN23090_c0_g1_i17	PIF3	5448	XP_010659764	4.58e-140	13.8273	14.8719	13.9253	16.7191	17.7442	17.3129	21.4462	18.5468	21.7282	19.0642	0.324328	0.528132	0.413463	0.378069	0.103519
		TRINITY_DN34869_c1_g1_i3	GLK1	1356	XM_010262024.2	1e-74	7.81877	7.73488	7.28526	6.89544	7.49744	9.00208	10.501	9.20961	8.92428	9.15007	0.203317	0.441074	0.33816	0.372094	0.287386
		TRINITY_DN34869_c1_g2_i6		2326	XP_018834281	1.65e-125	6.92291	5.92164	4.13646	6.13302	6.69917	4.90798	4.44064	5.25973	5.4551	8.33952	-0.496249	-0.415229	0.346591	-0.168993	0.315983
	Chloroplast gene transcription	TRINITY_DN35328_c0_g3_i1	rpoT1	1119	Q93Y94	2.26e-54	0.815469	1.28996	0.803777	1.21281	0.786857	0.742025	0.993809	0.82436	0.492151	0.679094	-0.136163	-0.37629	0.036479	-1.30118	-0.21249
		TRINITY_DN22770_c1_g3_i7	rpoT2	5161	Q8VWF8	0	9.3098	4.01895	4.44798	5.39429	5.88197	8.86294	5.36632	4.65136	4.59937	7.00171	-0.0709644	0.417114	0.0645002	-0.229996	0.251407
		TRINITY_DN30721_c1_g1_i4	rpoT3	5675	P69242	0	5.77874	6.08715	6.33961	7.60834	6.13003	5.42437	5.96866	6.55552	6.4362	4.60475	-0.0912981	-0.0283598	0.0483161	-0.241373	-0.412772
		TRINITY_DN20866_c0_g2_i1	sco1	2115	XP_010032430	1.34e-118	10.8481	10.8544	9.58685	9.69316	7.49923	7.58327	7.40353	6.14858	6.0181	6.06001	-0.516556	-0.552001	-0.640804	-0.687659	-0.307422
		TRINITY_DN31623_c2_g4_i3		1488	XP_009759361	3.95e-92	10.2498	11.2614	11.0925	12.1458	10.8276	10.49	9.35782	9.10039	8.9937	10.1597	0.0334101	-0.267141	-0.285582	-0.433471	-0.0918525
	Protein import and processing	TRINITY_DN25806_c0_g1_i5	TOC34	1702	XP_010251084	7.51e-170	57.5226	55.4794	54.8617	67.4695	53.3002	53.8115	46.7939	53.5927	57.7156	51.9422	-0.0962135	-0.245631	-0.0337625	-0.225274	-0.0372332
		TRINITY_DN33400_c0_g2_i1		464	XP_010664570	9.67e-22	3.8785	5.37423	2.46775	5.05966	4.02894	3.52858	4.31504	4.20892	4.48333	4.06875	-0.13641	-0.316684	0.770254	-0.174468	0.0141864
		TRINITY_DN19835_c0_g1_i1	TOC159	3835	XP_010269518	0	8.87978	11.5385	11.4416	12.4344	9.69889	7.24363	8.30814	10.2058	11.4315	9.21728	-0.293811	-0.473857	-0.164902	-0.121319	-0.0734796
		TRINITY_DN26474_c0_g3_i1		6071	XP_018626736	0	46.4143	50.8634	46.5311	56.1788	44.8921	42.4034	43.8676	46.9867	56.1773	39.5536	-0.130391	-0.21347	0.0140573	-3.95484e-05	-0.182654
		TRINITY_DN20227_c5_g1_i7	STY8	2804	XP_015868439	3.51e-79	8.15938	8.33472	8.89554	7.0711	8.08415	7.61225	7.1467	7.87365	8.05213	8.28348	-0.100136	-0.221858	-0.17605	0.187436	0.0351408
		TRINITY_DN29534_c0_g2_i2		3943	XP_012083842	5.53e-147	1.30438	1.74722	1.97997	2.12499	1.98496	1.66567	2.32424	1.97788	1.90095	1.32766	0.352741	0.411694	-0.00151784	-0.160735	-0.580223
		TRINITY_DN21738_c1_g1_i1	STY17	3411	XP_015871452	2.34e-109	5.92188	6.88916	7.11571	7.09817	6.11461	8.64	8.31656	9.73463	8.95831	9.61404	0.544976	0.271659	0.452119	0.33578	0.652883
		TRINITY_DN33253_c3_g2_i6		1181	XP_009367596	3.5e-92	11.8273	10.8181	8.85531	8.67036	7.56926	14.2525	11.1831	10.1605	7.66118	8.46905	0.269091	0.0478764	0.198351	-0.178525	0.162046
		TRINITY_DN38028_c0_g4_i1		1454	XP_002263226	0	8.50905	10.6205	13.165	12.126	10.5863	11.5534	10.4102	13.4908	12.3323	13.0182	0.441253	-0.0288591	0.0352719	0.0243377	0.298328
		TRINITY_DN26264_c2_g1_i16		4274	XP_016438451	0	8.52379	8.27822	8.27672	9.18825	12.7017	9.57688	10.7591	9.74034	6.6868	7.66503	0.16806	0.378165	0.234912	-0.458474	-0.728661
		TRINITY_DN30785_c5_g5_i2		907	XP_008349188	8.46e-92	12.2969	11.3752	9.40008	10.2881	9.66861	13.1317	14.1968	13.3082	12.429	11.0546	0.0947635	0.319679	0.501566	0.272736	0.193267
		TRINITY_DN25049_c0_g1_i2	STY46	3157	XP_017230485	1.19e-158	5.92809	7.67149	7.29403	9.82489	9.10225	8.13568	9.95697	9.10962	11.8445	10.9039	0.456696	0.376201	0.320675	0.269708	0.260544
		TRINITY_DN25049_c0_g4_i3		1796	XP_016545712	2.78e-107	3.95612	5.21595	4.96785	6.98099	5.17127	4.24548	4.99449	5.8593	5.63196	6.15276	0.101843	-0.0625946	0.238105	-0.309796	0.250716
		TRINITY_DN34814_c6_g1_i2		1088	XP_011088655	1.92e-81	7.42941	11.3654	12.434	12.2455	10.9736	8.07174	10.1548	10.4718	11.8468	13.5142	0.119633	-0.162485	-0.247791	-0.0477604	0.300442
		TRINITY_DN29162_c2_g1_i3		2077	XP_019234052	0	17.3034	17.778	15.7106	20.1646	18.3867	18.1182	19.9208	18.4082	21.5552	20.4276	0.0663778	0.164188	0.228613	0.0962098	0.15186
		TRINITY_DN24251_c2_g2_i1	HSP70	355	KY111262.1	1e-95	19.9843	2.38945	3.99502	2.09008	2.09239	26.7606	3.95338	3.75191	1.59864	4.66947	0.421246	0.726406	-0.0905762	-0.38671	1.15811
		TRINITY_DN24530_c0_g3_i2		351	EU714122.1	1e-180	1516.14	335.353	484.623	473.05	450.703	1315.15	361.77	610.136	487.918	424.392	-0.205177	0.109391	0.332267	0.044647	-0.0867812
		TRINITY_DN25957_c2_g1_i1	HSP90	605	BAD94659	4.88e-63	91.9536	62.6376	58.1523	48.2117	44.3863	88.3388	65.0397	52.3789	54.6725	41.7821	-0.0578587	0.0542915	-0.150853	0.181434	-0.0872292
		TRINITY_DN20077_c0_g1_i7	cpn60	2206	XP_015871454	0	137.04	96.8633	90.8857	92.1362	77.1115	116.561	77.5956	71.251	78.0148	60.2273	-0.233512	-0.319976	-0.351145	-0.240021	-0.356528
		TRINITY_DN36408_c0_g1_i63		2939	XP_010264000	1.91e-138	70.3067	51.2297	50.9569	36.9062	37.9909	57.9936	42.7961	39.8699	31.6649	30.8546	-0.27777	-0.259499	-0.353976	-0.220979	-0.300169
		TRINITY_DN37060_c1_g1_i2		1091	XP_012068975	2.43e-118	7.64826	7.92655	8.18149	7.03025	6.09794	6.47529	6.185	4.71099	5.58359	4.3083	-0.240186	-0.35792	-0.796334	-0.332384	-0.501203
		TRINITY_DN37060_c1_g4_i1		740	XP_019198762	2.73e-95	12.7284	13.5491	13.2016	12.8856	10.4698	9.30915	11.4112	7.50125	7.34721	7.69646	-0.451335	-0.247739	-0.815512	-0.810492	-0.443969
		TRINITY_DN37230_c2_g1_i15		1632	OMO65524	1.62e-89	3.80775	4.26052	4.81536	5.59216	4.93863	6.18206	5.07495	4.45374	4.8666	5.56482	0.699149	0.252365	-0.112625	-0.20049	0.172223
		TRINITY_DN24019_c1_g3_i1	LHCB	331	ABV26426	8e-160	2586	1266.6	1407.54	1716.38	3049.34	2870.05	1011.42	1718.59	2412.6	4755.93	0.150349	-0.324587	0.288046	0.491225	0.641231
		TRINITY_DN24019_c1_g4_i1		306	ABV26426	4e-155	1059.51	546.098	860.461	1626.6	3351.98	1911.59	899.829	2166.33	4080.41	6515.32	0.851375	0.720492	1.33207	1.32686	0.958824
		TRINITY_DN28173_c0_g4_i3	THF1	2541	XM_024036368	8e-160	44.1266	54.2959	62.6339	71.3635	68.4615	54.6015	47.3073	64.0281	73.4812	94.5906	0.307293	-0.198782	0.0317616	0.0421896	0.466405
		TRINITY_DN28173_c0_g6_i1		1336	XM_021424223.1	5.72e-168	172.914	232.913	219.512	232.921	215.133	183.9	195.155	217.997	216.977	231.478	0.0888681	-0.255166	-0.00999526	-0.1023	0.105645
		TRINITY_DN26722_c3_g2_i13	VIPP1	2618	XP_019225757	9.28e-63	15.9522	20.6316	20.3492	20.4343	17.4259	16.5525	19.6886	20.7512	17.1917	18.9114	0.0532946	-0.0674904	0.0282187	-0.249282	0.118025
		TRINITY_DN35801_c0_g2_i7	FtsH2	2428	XP_007044097	0	173.079	172.685	184.928	223.792	195.388	117.134	104.306	144.423	197.879	196.176	-0.563264	-0.727315	-0.356656	-0.177538	0.00580963
		TRINITY_DN35801_c0_g3_i1		481	AAT58263	2.2e-08	6.78838	5.78199	7.09711	5.08015	7.46997	2.96733	3.2198	4.08603	4.71686	6.5454	-1.1939	-0.844596	-0.796533	-0.107042	-0.190621
		TRINITY_DN25505_c0_g3_i2	ClpP6	2171	XP_008457934	4.67e-54	21.7905	26.1553	23.018	24.6255	22.5676	20.6117	22.7913	22.9644	22.7437	25.5357	-0.0802347	-0.198616	-0.0033659	-0.114686	0.178264
		TRINITY_DN21290_c2_g3_i1	LPA2	1786	XP_011041710	6.99e-20	6.49526	9.94525	7.87988	8.21392	7.41728	7.80332	10.212	9.8421	8.25649	8.80624	0.2647	0.0381921	0.320793	0.00745729	0.247636
	Retrograde signalling	TRINITY_DN27478_c4_g2_i1	PTM	2582	XP_015873802	1.01e-88	5.10887	4.34361	4.61928	4.54605	3.4742	5.07539	5.73522	4.30554	4.60292	3.16797	-0.00948564	0.400954	-0.101474	0.0179362	-0.133122
		TRINITY_DN33605_c0_g1_i4		6655	XP_010651737	0	6.19075	6.9489	6.5107	6.05592	6.25096	5.34968	6.1844	6.15496	4.81263	3.37438	-0.21066	-0.168149	-0.0810635	-0.331521	-0.889454
		TRINITY_DN37919_c2_g1_i1		4704	XM_010653184.2	0	12.9003	14.0095	13.707	11.1287	11.773	12.4326	13.2065	13.5635	12.783	12.7313	-0.053275	-0.0851553	-0.015189	0.199932	0.112903
		TRINITY_DN28382_c2_g3_i13	SAL1	3399	XP_009334306	6.1e-67	11.9327	13.1596	13.9304	16.9583	16.2174	12.4655	13.2169	13.6791	14.8461	14.0141	0.0630218	0.00627731	-0.0262592	-0.191906	-0.21066
		TRINITY_DN34239_c0_g1_i2	EX1	3667	XP_002271011	0	16.0274	17.7402	17.3257	20.3185	16.2143	18.3822	20.487	20.2434	23.4942	19.5226	0.197774	0.207688	0.224535	0.20951	0.267878
		TRINITY_DN24000_c2_g4_i1	EX2	436	XP_012080080	3e-52	97.0597	88.0715	84.485	105.621	68.919	90.4498	89.6669	91.8778	96.1743	104.511	-0.101755	0.0259001	0.121022	-0.135167	0.600674
		TRINITY_DN37858_c3_g2_i6		2917	XP_002279734	0	64.24	79.7307	79.1851	86.6007	85.5106	76.7026	80.024	85.749	99.4892	119.9	0.255802	0.00529795	0.114892	0.20016	0.487654
	Chloroplast division	TRINITY_DN22371_c1_g1_i5	FtsZ1	3121	XM_024070871.1	4.29e-75	9.24473	9.95495	10.1403	9.08835	8.27705	8.03677	7.56023	7.3707	8.73286	7.75465	-0.202015	-0.396984	-0.460226	-0.0575656	-0.0940555
		TRINITY_DN36022_c1_g3_i1	FtsZ2	1816	XP_002282740	1.71e-152	17.8891	23.9573	22.4687	26.6369	24.0435	16.8618	23.492	26.6857	27.6742	32.6546	-0.0853187	-0.0283	0.248152	0.0551152	0.441642
		TRINITY_DN21810_c0_g1_i2		2545	XM_018958137.1	1.77e-144	35.7772	37.5371	32.5006	34.1084	23.9405	28.1554	29.8426	28.8886	29.8854	25.2096	-0.345631	-0.330941	-0.169966	-0.190686	0.0745198
		TRINITY_DN36022_c0_g1_i9		977	XM_002528695.3	6e-108	65.938	70.7249	73.4319	72.0904	70.9812	64.5556	60.1762	67.7463	67.9401	67.9291	-0.0305683	-0.233026	-0.116264	-0.0855438	-0.0634084
		TRINITY_DN35414_c4_g1_i8	ARC3	3336	XP_002267944	2.86e-158	9.52058	11.5831	10.2219	9.86407	8.73313	9.21545	11.4424	10.9357	9.62816	8.49026	-0.0469938	-0.0176359	0.0973835	-0.0349226	-0.0406894
		TRINITY_DN25122_c1_g1_i7	ARC5	2050	XP_017230423	3.8e-154	12.6527	15.2759	15.7647	14.0008	12.4765	14.3424	19.1916	16.5522	12.9994	13.2443	0.180843	0.329216	0.0703257	-0.107058	0.086154
		TRINITY_DN28025_c6_g1_i4		1896	XP_002266729	8.82e-106	32.3841	40.1931	39.7436	35.9455	39.7917	32.3732	36.9134	39.0297	32.8269	38.0403	-0.000485671	-0.122805	-0.02615	-0.13093	-0.0649362
		TRINITY_DN22472_c0_g1_i6	ARC6	2953	XP_002262674	0	12.7877	14.0823	16.5551	15.3691	15.9028	13.5243	12.9266	16.8117	16.4682	15.4303	0.0807876	-0.123546	0.0221885	0.099653	-0.0435205
		TRINITY_DN34416_c1_g2_i1	MinD	1467	XP_015878400	4.61e-163	22.3295	25.6494	26.1775	30.6366	28.3447	23.7894	24.7356	32.5441	34.4109	31.7936	0.0913675	-0.052335	0.314067	0.16761	0.165655
		TRINITY_DN18191_c0_g1_i1	PDV1	845	XP_002276598	5.84e-50	1.07659	1.1125	0.963559	1.28874	2.4421	0.920046	1.4353	1.17893	0.929234	1.72163	-0.226692	0.367541	0.291029	-0.471846	-0.504351
		TRINITY_DN25434_c1_g2_i7		1721	XM_024052791.1	4e-158	7.12261	7.69503	7.81904	8.96336	11.3278	8.39843	8.4632	9.02298	10.7623	10.8988	0.237714	0.137277	0.206612	0.263878	-0.0556902
		TRINITY_DN33551_c0_g2_i10	PDV2	1841	XP_019240328	1.4e-90	7.67323	9.47996	8.49087	10.5289	9.06049	6.73301	8.34794	9.132	10.5677	9.54534	-0.188583	-0.183461	0.105018	0.00530214	0.0752085
		TRINITY_DN25553_c1_g1_i10	MSL2	1862	XP_019073902	0	9.78887	10.7645	10.234	11.5276	11.419	9.46406	10.5197	9.82556	10.8799	10.2883	-0.0486819	-0.0331919	-0.0587545	-0.083427	-0.150432
		TRINITY_DN25553_c1_g2_i3		1874	XP_019073902	0	5.58472	6.60423	6.92665	5.3287	5.98823	6.2728	6.37879	6.58699	5.65514	7.20224	0.167624	-0.0501065	-0.072538	0.0857794	0.266317
		TRINITY_DN33271_c5_g2_i10	GC1	2022	XM_024028602.1	5e-101	28.7411	35.0005	34.6686	35.0012	36.9798	24.915	29.8973	29.1423	24.8038	30.7265	-0.206105	-0.227362	-0.250513	-0.496846	-0.267251

## Sheet: S3
Supplementary Table S3. Effect of shade on the expression of main enzyme encoding genes involved in the chlorophyll biosynthesis pathway annotated in the tea transcriptome datasets.
																			Log2（FPKMshade/FPKMcontrol）
Pathway	Transcript ID	Enzyme	Gene	Length (bp)	NR./Swiss. ID	E.value	FPKM_C4h	FPKM_C1d	FPKM_C3d	FPKM_C7d	FPKM_C14d	FPKM_S4h	FPKM_S1d	FPKM_S3d	FPKM_S7d	FPKM_S14d	4h	1d	3d	7d	14d
THE COMMON STEPS	TRINITY_DN30150_c0_g2_i1	GluRS	GluRS	2838	XP_002278667	0	44.8584	42.5608	40.7946	44.8612	37.7702	43.1828	41.9634	41.4739	48.3434	45.262	-0.0549191	-0.0203922	0.0238229	0.10785	0.261052
	TRINITY_DN30948_c0_g1_i6	GluRS	ERS	3406	Q43794	5.85e-127	38.2647	42.1687	39.8759	38.6374	33.7771	33.9247	39.0656	39.4411	36.0536	36.163	-0.17368	-0.110275	-0.0158188	-0.0998558	0.0984694
	TRINITY_DN25149_c0_g2_i1	GluTR	HEMA1	659	XP_010104553	4.68e-63	30.8735	34.7968	28.5021	28.7829	24.7941	34.8853	33.1074	41.8521	37.5825	36.7476	0.176249	-0.0718019	0.55**	0.38**	0.57**
	TRINITY_DN26674_c4_g1_i1	GluTR	HEMA1	2312	XP_002285583	0	186.335	113.503	113.597	125.497	152.855	256.557	146.627	185.349	205.212	278.629	0.461383	0.369411	0.71**	0.71**	0.87**
	TRINITY_DN28820_c0_g1_i1	GluTR	HEMA2	4106	AEI83423	0	41.4723	4.96311	4.89748	3.70676	4.09383	38.0009	5.86303	3.71472	2.91169	4.29123	-0.126115	0.240402	-0.398787	-0.348302	0.06794
	TRINITY_DN31199_c2_g1_i8	GSA-AT	GSA2	1829	XP_006493248	0	348.03	373.268	342.545	346.089	347.004	342.746	336.983	366.795	377.952	336.795	-0.0220721	-0.147537	0.0986802	0.127063	-0.0430808
	TRINITY_DN24530_c0_g1_i1	GSA-AT	GSA2	388	XM_006493185	7e-96	612.176	590.021	706.411	627.48	450.801	429.434	475.545	514.661	561.756	441.802	-0.51151	-0.311184	-0.456886	-0.159624	-0.0290906
	TRINITY_DN34294_c1_g1_i3	ALAD	ALAD1	2222	XP_002513746	4.02e-141	28.0547	36.3021	35.6239	23.3244	26.1427	23.8925	26.3267	27.4976	22.1689	26.2354	-0.231681	-0.463524	-0.373543	-0.0733029	0.00510516
	TRINITY_DN37544_c2_g1_i9	PBGD	PBGD	2625	KVI10228	2.2e-150	130.878	142.78	147.869	146.97	137.476	134.618	121.704	142.479	154.038	163.555	0.0406479	-0.230421	-0.0535658	0.067762	0.250599
	TRINITY_DN28796_c0_g1_i4	UROS	UROS	812	XP_009370168	2.61e-89	22.0439	26.0843	23.7128	22.7412	21.6234	22.8886	25.893	29.3835	25.0411	24.1997	0.054253	-0.0106146	0.309341	0.138988	0.162401
	TRINITY_DN28262_c0_g1_i8	UROD	UROD	2827	XP_002274385	3.98e-106	36.2789	53.637	51.4853	39.5757	43.574	38.7077	43.4931	50.2694	38.6528	48.4535	0.0934911	-0.302442	-0.03448	-0.0340417	0.153133
	TRINITY_DN31634_c2_g1_i3	UROD	UROD1	2162	XM_019217437.1	0	25.7771	33.3929	31.9664	25.8194	23.3194	23.9596	26.796	29.6378	24.1239	27.0027	-0.105484	-0.317523	-0.10912	-0.097996	0.211569
	TRINITY_DN28378_c0_g1_i10	CPO	HemF	2636	ACH73029	9.98e-57	79.0658	95.6825	90.6389	73.3354	71.9699	70.2352	77.8885	87.2244	67.8831	78.0619	-0.170859	-0.296845	-0.055397	-0.111457	0.117225
	TRINITY_DN28378_c0_g2_i2	CPO	HemF	1272	XP_011096874	0	34.2309	42.3515	40.4644	32.9445	33.9796	33.0611	40.4639	43.5971	32.3216	38.4549	-0.0501664	-0.0657788	0.107578	-0.0275376	0.1785
	TRINITY_DN24898_c1_g1_i7	PPO	PPO1	4466	P55826	8.84e-170	25.3204	32.6538	32.5843	27.2067	26.0804	27.1188	33.0939	34.825	26.6911	27.6066	0.0989968	0.0193121	0.0959471	-0.027605	0.0820434
	TRINITY_DN29849_c2_g1_i18	PPO	PPO2	6000	O24164	7.53e-68	16.0131	20.0258	18.8442	16.7994	17.3048	15.8558	18.9431	18.1065	14.4948	15.0042	-0.0142353	-0.0801853	-0.0576139	-0.212874	-0.205807
THE CHL BRANCH	TRINITY_DN22324_c0_g1_i7	MgCh	CHLH	4995	AEI83420	0	163.19	72.3526	74.969	97.6574	101.659	101.678	33.3652	49.8417	83.8773	104.691	-0.68**	-1.12**	-0.59**	-0.219447	0.04239
	TRINITY_DN22641_c3_g4_i1	MgCh	CHLI	1763	XP_008225200	0	139.743	163.942	150.198	174.173	147.11	133.859	128.085	157.269	174.881	164.723	-0.0620586	-0.356085	0.0663637	0.00585393	0.16315
	TRINITY_DN31836_c1_g1_i6	MgCh	CHLD	3126	AJB84628	0	34.1621	39.095	36.062	41.2646	36.4918	33.4893	37.461	39.1153	35.0457	34.1427	-0.028699	-0.0615946	0.117252	-0.23567	-0.0959945
	TRINITY_DN30287_c0_g3_i1	MgMT	CHLM	1310	NP_001313034	6.13e-174	231.928	278.202	263.841	284.101	266.102	227.915	230.465	308.737	288.634	301.688	-0.0251782	-0.271584	0.226708	0.022835	0.181076
	TRINITY_DN22052_c0_g1_i1	MgCY	CRD	2648	MH091705.2	2e-171	156.646	118.671	125.251	120.137	172.703	157.113	91.4811	123.149	132.726	217.152	0.0042885	-0.375425	-0.0244202	0.143777	0.330417
	TRINITY_DN21437_c0_g1_i1	POR	PORA	1753	XP_006827825	1.22e-94	127.81	151.535	156.295	129.204	151.451	170.678	137.162	202.984	212.129	231.196	0.41728	-0.143779	0.377091	0.72**	0.61**
	TRINITY_DN21437_c1_g1_i2	POR	PORA	1259	APO15140	2.96e-147	144.468	175.427	270.807	220.407	319.304	265.273	257.874	441.558	490.716	675.262	0.88**	0.56**	0.71**	1.15**	1.08**
	TRINITY_DN20130_c5_g1_i3	POR	PORC	1761	XP_002264042	0	79.8821	71.1109	73.4257	61.4574	69.4496	83.2861	56.7631	72.9741	63.876	90.0004	0.0602034	-0.325116	-0.00890046	0.055686	0.373965
	TRINITY_DN22810_c4_g4_i1	DVR	DVR	1945	XM_018985064	0	36.4325	36.1192	36.6612	47.4515	45.3619	36.2926	31.9935	39.8084	45.122	50.1038	-0.0055478	-0.17499	0.118822	-0.0726207	0.143442
	TRINITY_DN22810_c4_g5_i2	DVR	DVR	2550	XP_012069401	0	7.8071	10.428	10.6478	10.5668	8.58072	6.81028	7.54796	9.36468	7.58507	9.52228	-0.197073	-0.466303	-0.185259	-0.478303	0.150209
THE CHL CYCLE	TRINITY_DN32015_c4_g1_i3	CAO	CAO	2388	HQ660369.1	0	21.8021	8.78981	8.51428	8.92508	12.5316	25.5206	11.6844	13.6898	15.0324	25.7427	0.227195	0.410676	0.69**	0.75**	1.04**
	TRINITY_DN35606_c1_g2_i4	CHLG	CHLG	1525	AJB84630	0	73.9587	81.6371	64.6243	68.2757	55.0455	63.5641	61.186	63.684	63.1845	61.3477	-0.21851	-0.416022	-0.0211448	-0.111801	0.156384
	TRINITY_DN27280_c1_g1_i13	CBR	NOL	1902	XP_019076849	1.62e-86	12.8738	15.6969	14.0609	12.2412	11.2731	9.5883	11.7357	11.2284	9.09411	10.9414	-0.425091	-0.419571	-0.324536	-0.428743	-0.0430851
	TRINITY_DN31063_c0_g2_i1	CBR	NYC1	1241	XP_020276037	3.68e-96	65.8093	74.2912	86.4295	97.8227	113.607	67.9656	59.9253	90.1545	81.9017	98.2759	0.0465119	-0.310025	0.0608759	-0.256276	-0.209138
	TRINITY_DN37547_c2_g1_i8	HCAR	HCAR	2574	APO15141	2.44e-175	15.3494	20.0165	21.5296	21.8021	21.2467	15.2724	18.5289	20.2994	18.4635	22.1181	-0.00725514	-0.111415	-0.0848834	-0.239793	0.0579895
	TRINITY_DN22487_c1_g1_i5	CLH	CLH1	1560	APO15138	5.65e-151	76.1469	104.092	83.0567	91.7909	77.6694	73.2064	87.5455	127.805	121.749	129.105	-0.0568151	-0.249759	0.62**	0.41**	0.73**
	TRINITY_DN25627_c0_g1_i3	CLH	CLH2	1565	APO15139	0	58.1282	74.0828	76.0211	81.185	86.3021	44.4538	56.3459	70.6404	69.6002	66.6667	-0.386932	-0.394827	-0.105907	-0.222122	-0.372429
CHL BREAKDOWN	TRINITY_DN33769_c0_g2_i7	MgD	SGR1	1548	XP_009798966	2.29e-79	3.08661	3.16195	2.98782	3.43587	3.91913	2.17805	2.79702	2.95629	3.66646	4.45745	-0.502988	-0.176928	-0.0153062	0.0937132	0.185686
	TRINITY_DN33769_c0_g6_i1	MgD	SGR1	624	XP_019257401	6.65e-81	1.89342	1.45312	1.29567	2.23504	1.88334	1.56857	1.81608	1.56823	2.45664	1.35445	-0.271548	0.321668	0.275434	0.136387	-0.475595
	TRINITY_DN35289_c1_g3_i3	MgD	SGRL	1085	XM_024063478.1	3e-80	13.4929	11.3834	8.75237	9.07171	6.39028	11.1767	7.6084	6.77766	7.56123	9.76256	-0.271706	-0.581273	-0.368886	-0.262754	0.611382
	TRINITY_DN25862_c6_g3_i2	PPH	PPH	2602	XM_010660916.2	0	22.3025	29.1715	28.9392	30.4028	26.6431	27.3583	27.4641	30.1497	31.2437	33.1691	0.294773	-0.0870123	0.0591164	0.039365	0.316078
	TRINITY_DN32684_c0_g1_i23	PPH	PPH	2806	XM_016116796.2	1e-153	4.40923	5.47688	5.45096	5.78504	5.35354	4.50618	5.93985	5.50642	5.06481	4.20216	0.0313768	0.117072	0.0146041	-0.19182	-0.349361
	TRINITY_DN24746_c3_g2_i3	PAO	ACD1	4512	EU294212.1	0	7.65299	5.9148	5.52148	5.41538	4.92917	6.36801	4.98447	4.7957	5.27809	5.51975	-0.26518	-0.246891	-0.203313	-0.0370466	0.163256
	TRINITY_DN24457_c2_g2_i1	PAO	TIC55	1360	XP_006342449	2.02e-57	8.39137	7.73698	6.01621	6.75376	5.70283	6.99466	6.36013	6.77717	5.54874	5.39068	-0.262653	-0.282715	0.171827	-0.28353	-0.0812104
	TRINITY_DN26084_c6_g2_i13	PAO	TIC55	6346	EOY29301	0	28.1359	32.0806	28.5893	30.1948	26.0603	21.8961	24.6821	28.6461	28.4061	28.8093	-0.36174	-0.378233	0.00286428	-0.0881028	0.144678
	TRINITY_DN34661_c1_g2_i8	RCCR	ACD2	4327	XP_011043549	5.85e-91	9.34087	11.1311	10.7596	9.16116	11.6328	10.9549	11.2863	12.3005	9.81036	10.8146	0.229951	0.0199743	0.193096	0.0987746	-0.10522
THE HEME/BILIN BRANCH	TRINITY_DN24471_c0_g2_i11	FeCh	FC2	3684	XP_010260587	0	40.1977	37.4016	35.7396	34.0684	27.386	35.7099	34.7751	32.5664	33.5179	40.0221	-0.170788	-0.105048	-0.134137	-0.0235047	0.547357
	TRINITY_DN32644_c1_g1_i8	FeCh	FC2	2812	XM_021752348.1	3e-124	16.0362	10.9832	10.0114	9.79627	10.1867	16.9002	10.0668	8.42211	8.03407	10.5864	0.0757111	-0.125698	-0.249389	-0.286102	0.0555155
	TRINITY_DN24888_c2_g1_i6	HO	HO1	2640	KJ197335.1	6.58e-83	19.8658	27.9919	25.5548	24.9769	19.7644	17.1167	18.7926	22.1133	18.5452	17.2458	-0.214876	-0.574849	-0.208678	-0.42955	-0.19666
	TRINITY_DN20990_c0_g3_i2	HO	HO2	1898	XP_008220173	6.7e-80	7.86303	9.9575	9.48071	10.7419	9.55973	7.76068	7.43112	8.49169	10.0608	12.3576	-0.018902	-0.422204	-0.158944	-0.094496	0.370354
	TRINITY_DN34581_c4_g2_i1	HY2	HY2	1578	XM_010279307.2	6e-114	24.8248	25.8807	26.0908	28.5152	24.3741	20.3702	21.5638	22.0669	24.6134	23.283	-0.285322	-0.263266	-0.241657	-0.212287	-0.0660725

## Sheet: S4
	Supplementary Table S4. Effect of shade on the expression of genes and TFs involved in the light signaling and chlorophyll biosynthesis annotated in the tea transcriptome datasets.
																			Log2（FPKMshade/FPKMcontrol）
	Gene	Transcripts	Unigene ID	Length (bp)	NR./Swiss. ID	E.value	FPKM_C4h	FPKM_C1d	FPKM_C3d	FPKM_C7d	FPKM_C14d	FPKM_S4h	FPKM_S1d	FPKM_S3d	FPKM_S7d	FPKM_S14d	4h	1d	3d	7d	14d
	PHYA	1	TRINITY_DN36228_c3_g1_i6	4293	XP_002278610	0	0.488142	0.460685	0.660181	0.44551	0.692972	1.05477	1.08742	1.33519	1.47756	1.21635	1.11156	1.24**	1.01611	1.73**	0.811693
	PHYB	3	TRINITY_DN37667_c0_g1_i3	1356	AGK43876	5.73e-125	5.13518	4.33668	4.0944	6.44103	6.03793	5.04784	4.46929	5.11271	5.99467	6.77008	-0.0247507	0.0434557	0.320437	-0.10361	0.165119
			TRINITY_DN28937_c0_g1_i1	2950	ACC60970	0	13.9312	13.1119	13.6028	13.6449	14.2597	13.6793	11.052	14.038	14.5925	16.4545	-0.0263213	-0.246565	0.0454306	0.0968613	0.206535
			TRINITY_DN32011_c0_g1_i1	2299	XP_016454809	0	2.31695	2.88156	2.36191	2.827	2.58467	2.57542	3.48687	2.42743	3.79206	2.75256	0.152582	0.275082	0.0394781	0.423712	0.0907903
	CRY1	2	TRINITY_DN28254_c2_g1_i5	3091	AEK26571	0	27.1714	24.7692	24.0616	24.4264	22.6304	39.5196	43.1621	41.7131	46.3045	47.5366	0.54048	0.80**	0.79**	0.92**	1.07**
			TRINITY_DN27915_c3_g1_i2	1176	AEA50859	1.66e-123	11.2876	12.4403	13.1161	9.97951	12.5056	11.9146	14.301	15.0301	13.7578	12.5816	0.077992	0.201097	0.196508	0.463208	0.00874725
	CRY2	2	TRINITY_DN31166_c0_g1_i3	3502	KJ789379.1	0	23.6645	26.7189	24.9983	25.0284	21.0917	25.0947	28.239	28.1152	29.6597	28.7035	0.0846581	0.0798331	0.169521	0.244938	0.444554
			TRINITY_DN26879_c2_g1_i4	3307	XP_002270330	0	15.993	13.702	16.3693	14.3577	14.8184	12.7639	10.4012	12.5726	11.763	14.6571	-0.325368	-0.397626	-0.380708	-0.287569	-0.0157959
	HY5	1	TRINITY_DN27931_c0_g3_i1	651	XP_011039712	2.39e-09	2.52411	3.81695	4.17826	2.54648	3.23087	1.22435	0.776583	2.28063	1.22643	2.46225	-1.04**	-2.30**	-0.87**	-1.05**	-0.391948
	COP1	1	TRINITY_DN26623_c6_g1_i12	4880	XP_011007762	2.6e-135	10.3466	11.3366	11.0729	15.105	12.7143	10.0933	11.4526	10.4777	12.5197	13.1374	-0.0357588	0.0146816	-0.0797131	-0.270828	0.0472337
	FHY1	1	TRINITY_DN19197_c0_g1_i3	2279	XP_009611239	1.74e-46	6.88214	9.88957	9.60523	7.88333	7.16092	6.96865	8.65528	9.33582	9.32936	9.97594	0.0180217	-0.192326	-0.0410441	0.242973	0.478308
	FHY3	2	TRINITY_DN27407_c5_g1_i1	1057	XM_025157599.1	2e-73	10.9525	12.3773	12.5483	11.7225	11.0551	11.2026	11.4166	11.2944	12.2228	11.6538	0.0325754	-0.116557	-0.151873	0.0602968	0.0760953
			TRINITY_DN33380_c4_g1_i16	4610	XP_002268503	0	8.17263	8.75348	8.53207	9.80747	7.76331	8.20241	9.05594	8.05773	9.15234	8.03023	0.00524726	0.049008	-0.0825219	-0.0997412	0.0487706
	FAR1	3	TRINITY_DN23899_c1_g1_i2	1396	XP_020417960	0	2.96454	3.79159	3.8132	4.41927	2.81991	2.95341	2.59459	3.01156	2.98779	2.72913	-0.00542483	-0.5473	-0.34049	-0.564727	-0.0472081
			TRINITY_DN26416_c1_g1_i2	2357	XP_018830472	0	11.8343	12.8691	13.7042	12.6347	10.2359	12.0846	14.5018	13.4494	11.3289	9.97313	0.0302025	0.172322	-0.0270746	-0.157386	-0.0375167
			TRINITY_DN31238_c0_g1_i2	1646	XP_008351321	2.42e-161	2.0615	3.5405	2.88339	2.24853	2.13562	3.02687	2.5104	2.28972	1.76849	1.901	0.554129	-0.496036	-0.332592	-0.346461	-0.167896
	PIF1	2	TRINITY_DN20938_c3_g8_i1	2583	XP_020415763	0	3.54225	3.98454	3.76807	3.55847	3.81667	3.17498	3.49568	4.56031	4.08107	4.59716	-0.15792	-0.188841	0.275304	0.19769	0.268426
			TRINITY_DN20633_c3_g1_i1	2756	XP_019251630	1.04e-94	1.26767	0.884273	0.793824	1.50246	1.47016	1.4092	1.27959	1.08453	1.43301	1.74257	0.152703	0.533122	0.450184	-0.0682873	0.245247
	PIF3	1	TRINITY_DN23090_c0_g1_i17	5448	XP_010659764	4.58e-140	13.8273	14.8719	13.9253	16.7191	17.7442	17.3129	21.4462	18.5468	21.7282	19.0642	0.324328	0.528132	0.413463	0.378069	0.103519
	EIN3/EIL1	2	TRINITY_DN24646_c5_g4_i1	1594	XP_002276380	0	72.0677	60.7831	56.8426	67.0522	60.1145	72.6708	63.6796	68.0689	79.4432	79.1947	0.0120235	0.0671607	0.260022	0.244637	0.39769
			TRINITY_DN32936_c1_g4_i1	1701	AFH56407	0	74.5235	70.6692	73.0501	85.9822	88.653	87.5078	80.0898	98.4442	123.307	129.207	0.231717	0.180538	0.430419	0.520151	0.54**
	RVE1	1	TRINITY_DN34433_c2_g1_i4	3053	XP_002267976	9.87e-80	15.1464	7.33991	4.50801	7.07132	2.4792	12.8622	5.83507	3.85774	5.93746	4.15204	-0.235836	-0.331013	-0.224736	-0.252133	0.74**
	BRM	3	TRINITY_DN33673_c3_g1_i7	3748	XP_002276245	0	24.1149	22.5128	20.8885	20.161	17.7883	23.4694	26.4456	23.913	22.9519	15.6263	-0.0391404	0.232278	0.195086	0.187043	-0.186956
			TRINITY_DN33673_c3_g2_i1	1128	XM_002276209.4	1e-159	6.98122	7.29271	6.03526	8.32961	6.45487	8.71898	9.78617	7.79583	8.86916	5.06891	0.320679	0.42429	0.369285	0.0905488	-0.348712
			TRINITY_DN33673_c3_g3_i1	1253	XM_022901655.1	8e-132	12.8464	8.6488	9.89899	10.8261	8.29866	14.4644	15.2589	11.9329	12.1646	7.52342	0.171135	0.819083	0.269594	0.168182	-0.14149
	GUN4	1	TRINITY_DN24337_c1_g1_i1	1089	Q9LX31	1.68e-69	77.5602	70.2942	62.1131	79.06	97.1935	80.6086	58.1577	70.7862	88.8338	102.649	0.0556165	-0.273435	0.188572	0.168161	0.0787845
	DELLA-RGL1	2	TRINITY_DN18974_c0_g2_i1	1636	XP_007224772	2.99e-149	0.0581451	0.282123	0.373884	0.207412	0.126231	0.103507	0.188416	0.226501	0.235197	0.287202	0.832001	-0.582405	-0.723073	0.181371	1.186
			TRINITY_DN10507_c0_g1_i1	1611	XP_010652534	0	0.383062	0.812091	0.874259	0.55253	0.921346	0.224475	0.407033	0.718362	0.362036	0.453346	-0.771023	-0.996493	-0.283349	-0.609919	-1.02313
	DELLA1	1	TRINITY_DN38212_c1_g2_i1	1618	AHB17748	0	11.7868	9.89278	9.01137	10.3488	12.9775	12.7219	12.8924	15.1198	15.8777	13.5088	0.110147	0.382077	0.75**	0.62**	0.0578911
	DELLA2	1	TRINITY_DN38212_c1_g1_i4	2039	AHB17748	0	51.7192	70.5343	68.7609	75.7749	72.8709	54.649	73.0597	97.9298	107.638	91.4707	0.0794952	0.0507519	0.51016	0.506402	0.327966
	DELLA3	1	TRINITY_DN24762_c0_g1_i1	2660	AHB17743	0	18.3789	22.8409	20.891	23.1196	32.5453	29.0114	43.8722	38.5707	41.1867	30.3063	0.658568	0.94**	0.88**	0.83**	-0.102828
	DELLA4	1	TRINITY_DN24580_c7_g2_i1	1042	AHB17746	0	34.7692	35.5907	33.0047	40.4684	37.0701	44.9326	50.4935	54.8173	61.008	47.4258	0.369953	0.504599	0.73**	0.59**	0.355417
	PAT1	1	TRINITY_DN36743_c1_g1_i1	1396	XP_002272334	0	19.3597	13.7713	16.2519	11.6601	15.8269	20.4538	16.9188	16.2042	15.6127	21.9817	0.0793191	0.296969	-0.00424119	0.421139	0.473921
	TRX/thioredoxin	1	TRINITY_DN24323_c0_g2_i1	924	XP_019237634	5.25e-97	12.7521	10.5736	10.6658	12.4708	11.2939	11.0189	14.6447	12.5736	14.4548	8.90498	-0.210759	0.469914	0.237406	0.212996	-0.342856
	GLK1	2	TRINITY_DN34869_c1_g1_i3	1356	XM_010262024.2	1e-74	7.81877	7.73488	7.28526	6.89544	7.49744	9.00208	10.501	9.20961	8.92428	9.15007	0.203317	0.441074	0.33816	0.372094	0.287386
			TRINITY_DN34869_c1_g2_i6	2326	XP_018834281	1.65e-125	6.92291	5.92164	4.13646	6.13302	6.69917	4.90798	4.44064	5.25973	5.4551	8.33952	-0.496249	-0.415229	0.346591	-0.168993	0.315983
	EBF1	4	TRINITY_DN26816_c2_g8_i1	600	XP_008219497	4.59e-94	12.1693	14.2909	14.0402	15.1144	14.6638	13.891	24.3782	23.1485	26.4531	21.7847	0.190907	0.77**	0.72**	0.81**	0.57**
			TRINITY_DN32941_c0_g1_i2	3230	XM_002285090.4	0	24.4782	36.3471	34.3158	37.1239	29.0692	25.611	48.0147	44.9469	55.8733	38.5306	0.0652621	0.401635	0.389347	0.59**	0.406514
			TRINITY_DN32941_c0_g2_i1	984	XM_022873538.1	3e-55	20.0991	27.2691	27.2493	26.0904	29.7696	22.4384	40.2428	39.1283	44.9341	39.8362	0.158841	0.561465	0.521994	0.78**	0.420239
			TRINITY_DN35586_c7_g1_i1	1993	XP_011078374	0	21.5906	12.2946	15.7617	14.627	22.9346	16.1284	12.9655	13.9488	21.5087	25.1398	-0.420804	0.0766533	-0.176289	0.556288	0.132446
	EBF2	1	TRINITY_DN32941_c0_g3_i1	1847	AKJ26292	0	9.43387	11.7497	11.6951	11.4596	10.7683	9.36673	18.777	16.074	20.1304	13.6499	-0.0103043	0.67634	0.458829	0.81**	0.342106
	FLU	1	TRINITY_DN29018_c2_g1_i9	2801	XP_016902525	3.09e-56	7.90739	9.22877	8.42522	6.20399	5.25082	6.11003	5.86458	6.5592	6.15825	6.74344	-0.372023	-0.654112	-0.361194	-0.0106773	0.360942
	HDA15	1	TRINITY_DN32867_c0_g2_i1	4014	XP_002274270	4.84e-99	12.3835	12.8119	13.1029	11.7761	10.382	13.4477	13.838	12.18	10.9998	10.7901	0.118944	0.111158	-0.10537	-0.0983915	0.0556269

## Sheet: S5
	Supplementary Table S5. Effect of shade on the expression of genes involved in the hormone signaling annotated in the tea transcriptome datasets.
																			Log2（FPKMshade/FPKMcontrol）
	Hormone	Gene	Transcript ID	Length (bp)	NR. ID	E.value	FPKM_C4h	FPKM_C1d	FPKM_C3d	FPKM_C7d	FPKM_C14d	FPKM_S4h	FPKM_S1d	FPKM_S3d	FPKM_S7d	FPKM_S14d	4h	1d	3d	7d	14d
	Ethylene	EIN3/EIL1	TRINITY_DN24646_c5_g4_i1	1594	XP_002276380	0	72.0677	60.7831	56.8426	67.0522	60.1145	72.6708	63.6796	68.0689	79.4432	79.1947	0.0120235	0.0671607	0.260022	0.244637	0.39769
			TRINITY_DN32936_c1_g4_i1	1701	AFH56407	0	74.5235	70.6692	73.0501	85.9822	88.653	87.5078	80.0898	98.4442	123.307	129.207	0.231717	0.180538	0.430419	0.520151	0.54**
		EBF1	TRINITY_DN26816_c2_g8_i1	600	XP_008219497	4.59e-94	12.1693	14.2909	14.0402	15.1144	14.6638	13.891	24.3782	23.1485	26.4531	21.7847	0.190907	0.77**	0.72**	0.81**	0.57**
			TRINITY_DN32941_c0_g1_i2	3230	XM_002285090.4	0	24.4782	36.3471	34.3158	37.1239	29.0692	25.611	48.0147	44.9469	55.8733	38.5306	0.0652621	0.401635	0.389347	0.59**	0.406514
			TRINITY_DN32941_c0_g2_i1	984	XM_022873538.1	3e-55	20.0991	27.2691	27.2493	26.0904	29.7696	22.4384	40.2428	39.1283	44.9341	39.8362	0.158841	0.561465	0.521994	0.78**	0.420239
			TRINITY_DN35586_c7_g1_i1	1993	XP_011078374	0	21.5906	12.2946	15.7617	14.627	22.9346	16.1284	12.9655	13.9488	21.5087	25.1398	-0.420804	0.0766533	-0.176289	0.556288	0.132446
		EBF2	TRINITY_DN32941_c0_g3_i1	1847	AKJ26292	0	9.43387	11.7497	11.6951	11.4596	10.7683	9.36673	18.777	16.074	20.1304	13.6499	-0.0103043	0.67634	0.458829	0.81**	0.342106
	Gibberellin	DELLA_RGL1	TRINITY_DN18974_c0_g2_i1	1636	XP_007224772	2.99e-149	0.0581451	0.282123	0.373884	0.207412	0.126231	0.103507	0.188416	0.226501	0.235197	0.287202	0.832001	-0.582405	-0.723073	0.181371	1.186
			TRINITY_DN10507_c0_g1_i1	1611	XP_010652534	0	0.383062	0.812091	0.874259	0.55253	0.921346	0.224475	0.407033	0.718362	0.362036	0.453346	-0.771023	-0.996493	-0.283349	-0.609919	-1.02313
		DELLA1	TRINITY_DN38212_c1_g2_i1	1618	AHB17748	0	11.7868	9.89278	9.01137	10.3488	12.9775	12.7219	12.8924	15.1198	15.8777	13.5088	0.110147	0.382077	0.75**	0.62**	0.0578911
		DELLA2	TRINITY_DN38212_c1_g1_i4	2039	AHB17748	0	51.7192	70.5343	68.7609	75.7749	72.8709	54.649	73.0597	97.9298	107.638	91.4707	0.0794952	0.0507519	0.51**	0.51**	0.327966
		DELLA3	TRINITY_DN24762_c0_g1_i1	2660	AHB17743	0	18.3789	22.8409	20.891	23.1196	32.5453	29.0114	43.8722	38.5707	41.1867	30.3063	0.658568	0.94**	0.88**	0.83**	-0.102828
		DELLA4	TRINITY_DN24580_c7_g2_i1	1042	AHB17746	0	34.7692	35.5907	33.0047	40.4684	37.0701	44.9326	50.4935	54.8173	61.008	47.4258	0.369953	0.504599	0.73**	0.59**	0.355417
			TRINITY_DN33564_c1_g3_i1	1388	AHB17746	1.89e-55	19.3597	13.7713	16.2519	11.6601	15.8269	20.4538	16.9188	16.2042	15.6127	21.9817	0.0787884	0.195087	0.34787	0.220674	0.055364
		PIF3	TRINITY_DN23090_c0_g1_i17	5448	XP_010659764	4.58e-140	13.8273	14.8719	13.9253	16.7191	17.7442	17.3129	21.4462	18.5468	21.7282	19.0642	0.324328	0.528132	0.413463	0.378069	0.103519
	Cytokinin	AHK2	TRINITY_DN35494_c1_g3_i4	3723	XP_002269977	0	6.56621	9.06814	9.65208	11.8832	11.8999	9.54124	12.4259	11.7931	13.0978	9.12047	0.539115	0.454469	0.289033	0.140404	-0.383773
			TRINITY_DN35494_c1_g4_i2	2580	XP_002269977	0	7.01523	8.61977	8.34482	8.93252	8.10132	8.83689	9.22446	9.26177	9.80807	7.0592	0.333049	0.0978158	0.150406	0.134903	-0.198652
			TRINITY_DN20577_c1_g2_i2	2862	XP_002269977	4.18e-65	2.20424	2.32951	2.36431	2.8248	2.7056	2.92781	3.52259	2.83189	3.31652	1.91652	0.409537	0.596613	0.260351	0.231522	-0.497462
			TRINITY_DN37835_c1_g10_i1	1134	XM_010650660.2	4e-70	13.5861	11.4765	11.9755	8.15981	10.6659	12.5349	12.1742	10.3356	10.6464	9.42496	-0.116179	0.0851477	-0.212467	0.383757	-0.178454
		AHK4	TRINITY_DN37835_c1_g1_i2	962	XP_010648962	1.99e-166	14.5776	16.4276	15.4087	16.4611	22.1539	24.0165	29.4953	19.0855	25.7144	20.4174	0.720273	0.84**	0.308731	0.643518	-0.117759
			TRINITY_DN37835_c1_g8_i1	541	XP_015895324	1.94e-109	7.15656	10.5034	7.41833	7.7363	7.72049	11.8907	15.3606	9.7307	13.7504	6.06328	0.732491	0.548381	0.391448	0.829759	-0.348593
			TRINITY_DN25993_c1_g1_i4	1542	XM_010650660.2	2e-124	12.6111	14.0281	12.8796	12.1825	16.3023	18.2254	18.9544	14.5975	17.7723	15.2397	0.531258	0.434213	0.180632	0.544828	-0.0972438
		ARR1	TRINITY_DN29272_c1_g1_i5	3700	XP_010649546	0	2.60446	4.35137	2.99442	7.521	11.7554	4.00202	5.88378	4.21564	10.5581	9.58141	0.619746	0.435275	0.493473	0.48935	-0.295012
		ARR12	TRINITY_DN34339_c1_g1_i5	2639	XP_002282928	0	8.79894	10.3385	10.8977	9.43224	10.1127	8.01055	10.0094	9.99101	11.1057	10.3324	-0.135429	-0.0466714	-0.125322	0.235632	0.0310187
			TRINITY_DN35103_c0_g3_i10	3766	XP_002270833	2.02e-156	7.72803	8.45679	8.75066	11.1873	10.1187	8.98952	10.5667	10.0377	12.0233	10.0846	0.218143	0.321347	0.197969	0.103974	-0.004867
	Auxin	IAA14	TRINITY_DN35785_c6_g1_i14	1285	XP_002284133	3.43e-127	36.938	46.2105	36.4322	55.6388	49.9923	42.9892	54.8446	44.4361	66.9856	64.0266	0.218866	0.247131	0.28652	0.267758	0.356964
